# Supplementary material for: Molecular characterization and tissue tropism of an Iraqi field isolate of fowl adenovirus serotype 8a in broiler chickens
Source: PLoS One. 2026 May 11;21(5):e0348443. doi: 10.1371/journal.pone.0348443 (PMC13160319; doi:10.1371/journal.pone.0348443)
Supplement: S1 Table — (XLSX) [file pone.0348443.s001.xlsx]

## Sheet: Supplementary Table S1
Supplementary Table S1. Raw Ct values for qPCR analysis (FAdV-8a hexon gene)
Figure 1B. Ct values across organs
Bird ID	Liver Ct	Spleen Ct	Heart Ct
Bird 1	21	23.2	24.6
Bird 2	22.7	25.4	25.4
Bird 3	24.3	27.7	26.1
Bird 4	26.1	31.2	27.5
Bird 5	27.4	31	26.9
Mean	24.3	27.7	26.1
SD	2.6	3.5	1.2
Figure 4A. Ct values including control
Bird ID	Control Ct	Liver Ct	Spleen Ct	Heart Ct
Bird 1	40	20.8	23.6	27.1
Bird 2	40	22.3	24.7	27.9
Bird 3	40	23.5	25.7	28.2
Bird 4	40	26.9	28.3	29.6
Bird 5	40	24	26.2	28.2
Mean	40	23.5	25.7	28.2
SD	0	2.3	1.8	0.9
