# Supplementary material for: Molecular characterization and tissue tropism of an Iraqi field isolate of fowl adenovirus serotype 8a in broiler chickens
Source: PLoS One. 2026 May 11;21(5):e0348443. doi: 10.1371/journal.pone.0348443 (PMC13160319; doi:10.1371/journal.pone.0348443)
Supplement: S2 Table — (XLSX) [file pone.0348443.s002.xlsx]

## Sheet: Supplementary Table S2
Supplementary Table S2. Daily clinical monitoring of remaining birds (n = 81)
Day post-infection	Mortality	Clinical signs	Activity	Feed intake	Notes
1 dpi	0	none	normal	normal	birds active
2 dpi	0	none	normal	normal	no abnormalities observed
3 dpi	0	none	slightly reduced (2 birds)	normal	transient change
4 dpi	0	none	normal	normal	activity returned to baseline
5 dpi	0	none	normal	normal	—
6 dpi	0	none	normal	normal	—
7 dpi	0	none	normal	slightly reduced	minor variation in intake
8 dpi	0	none	normal	normal	—
9 dpi	0	none	normal	normal	—
10 dpi	0	none	normal	normal	—
11 dpi	0	none	normal	normal	—
12 dpi	0	none	normal	normal	—
13 dpi	0	none	normal	normal	—
14 dpi	0	none	normal	normal	—
15 dpi	0	none	normal	normal	—
16 dpi	0	none	normal	normal	—
17 dpi	0	none	normal	normal	—
18 dpi	0	none	normal	normal	—
19 dpi	0	none	normal	normal	—
20 dpi	0	none	normal	normal	—
21 dpi	0	none	normal	normal	scheduled euthanasia endpoint
